# Supplementary material for: Impact of malaria related messages on insecticide-treated net (ITN) use for malaria prevention in Ghana
Source: Malar J. 2014 Mar 28;13:123. doi: 10.1186/1475-2875-13-123 (PMC3997841; doi:10.1186/1475-2875-13-123)
Supplement: Additional file 1 — Associations between socio-demographic characteristics and malaria messages. The data provided represent the results of statistical analysis showing that the confounders have satisfied all requirements of a confounder. [file 1475-2875-13-123-S1.xlsx]

## Sheet: test for confounder
	heard composite message		heard TV message		heard radio message		read newspaper message		read leaflet message		read poster		heard message from health worker		heard message from volunteer		heard HEHAHO message		children who slept under a net
	Yes	No	Yes	No	Yes	No	Yes	No	Yes	No	Yes	No	Yes	No	Yes	No	Yes	No	none	≥ 1 Child
Total households = 11778	10873 (92.6)	894 (7.4)	5812 (53.7)	5954 (46.3)	9428 (81.4)	2340 (18.6)	2032 (18.8)	9711 (81.2)	1310 (12.0)	10432 (88.0)	4943 (45.3)	6805 (54.7)	4983 (42.0)	6789 (58.0)	2674 (21.9)	9085 (78.1)	4686 (36.2)	7075 (63.8)	9773 (84.5)	2005 (15.5)
Age of household head (Mean ±SD)	43.9±15.7	49.3±18.8	41.9 ±15.2	47.1±16.3	43.7±15.7	46.7 ± 17.3	42.1±14.8	44.8±16.3	42.0±14.7	44.6±16.2	42.1±15.2	46.1 ± 16.5	43.6 ± 15.4	44.8 ±16.5	44.4 ± 15.6	44.2 ± 16.2	43.9 ± 14.6	44.5 ± 17.0	45.3 ± 16.6	38.6 ± 11.5
P value from test of means		<0.0001				<0.0001
Household size
1-4 members	6864 (65.5)	609 (70.7)	3916 ( 44.8)	3560 (62.7)	5999 (65.9)	1475 (66.0)	1391 (69.0)	6067 (65.2)	869 (67.5)	6588 (65.7)	3297 (68.2)	4165 (64.0)	3023 (62.8)	4456 (68.1 )	1560 (61.1)	5907 (67.2)	2776 (62.1)	4696 (68.0)	6686 (70.1)	793 (43)
5-9 members	3653(32.0)	250 (26.0)	1775(40.8)	2124 (33.6)	3116 (31.6)	787 (31.6)	595 (29.2)	3300 (32.1)	402(29.8	3493 (31.8)	1532 (29.9)	2363 (32.8)	1756 (33.9)	2145 (29.8)	976 (34.6)	2924 (30.7)	1696 (34.2)	2203 (30.0)	2833 (27.8)	1073 (52)
10+ members	356 (2.5)	35 (3.3)	121 (10.2)	270 (3.7)	313 (2.5)	78 (2.7)	46 (1.8)	344 (2.8)	39 (2.7)	351 (2.5)	114 (1.9)	277 (3.2)	204 (3.3)	188 (2.1)	138 (4.2)	254 (2.1)	214 (3.7)	176 (2.0)	254 (2.1)	139 (5)
P values for trend		<0.0001	<0.0001		<0.0001		<0.0001		<0.0001		<0.0001		<0.0001		<0.0001		<0.0001			<0.0001
Sex of household head
Male	7437 (66.4)	296 (35.0)	4036 (68.7)	1959 (36.5)	6623 (68.3)	930 (42.7)	1570 (77.4)	3265 (36.3)	934 (70.9)	3347 (34.3)	3400 (67.7)	2186 (65.1)	3428 (67.1)	2179 (34.3)	1892 (68.5)	2949 (34.3)	3549 (74.1)	2594 (38.2)	3263 (35.1)	472 (25.9)
Female	3436 (33.6)	598 (65.0)	1776 (31.3)	3995 (63.5)	2805 (31.6)	1410 (57.3)	462 (22.6)	6446 (63.7)	376 (29.1)	7085 (65.7)	1543 (32.3)	4619 (34.9)	1555 (32.9)	4610 (65.7)	782 (31.5)	6136 (65.7)	1137 (25.9)	4481 (61.8)	6510 (64.9)	1533 (74.1)
P values for association		<0.0001	<0.0001		<0.0001		<0.0001		<0.0001		<0.0001		<0.0001		<0.0001		<0.0001			<0.0001
Type of place of residence
Urban	4839 (48.3)	331 (41.0)	3741 (34.7)	1432 (27.6)	4294 (48.9)	878 (43.0)	1401 (71.2)	3764 (42.4)	844 (66.2)	4309 (45.2)	2728 (57.1)	2429 (40.0)	2167 (47.2)	3007 (48.2)	1028 (43.6)	4145 (49.0)	1790 (41.8)	3377 (51.2)	5028 (50.5)	558 (32.8)
Rural	6034 (51.7)	563 (59.0)	2071 (65.3)	4522 (72.4)	5134 (51.1)	1462 (57.0)	641 (28.8)	5947 (57.6)	466 (33.8)	6123 (54.8)	2215 (42.9)	4376 (60.0)	2816 (52.8)	3782 (51.8)	1646 (56.4)	4940 (51.0)	2896 (58.2)	3698 (48.8)	4921 (49.5)	1447 (67.2)
P values for association	<0.0001		<0.0001		<0.0001		<0.0001		<0.0001		<0.0001		<0.0001		<0.0001		<0.0001			<0.0001
Wealth index
Poorest	2215 (14.8)	273(22.5)	288 (3.8)	2196 (28.8)	1673 (13.1)	812 (25.2)	87 (3.2)	2392 (18.2)	66 (3.8)	2417 (16.9)	478 (7.1)	2004 (22.3)	1005 (14.8)	1482 (15.8)	705 (20.0)	1780 (14.0)	1152 (18.9)	1331 (13.3)	1808 (13.5)	682 (25.9)
Poorer	2097 (18.8)	194 (23.0)	616 (9.98)	1673 (29.7)	1854 (18.9)	436 (20.1)	160 (6.7)	2121 (21.9)	139 (9.4)	2148 (20.5)	765 (14.9)	1523 (22.6)	944 (18.6)	1346 (19.4)	552 (20.1)	1733 (18.8)	1032 (21.1)	1255 (17.9)	1846 (18.5)	445 (22.3)
Middle	2162 (21.5)	189 (23.6)	1088 (18.7)	1266 (25.0)	1879 (21.4)	475 (22.8)	254 (12.4)	2095 (23.8)	190 (14.7)	2157 (22.6)	982 (20.7)	1369 (22.5)	1031 (22.4)	1323 (21.1)	511 (21.2)	1840 (21.8)	901 (20.8)	1453 (22.1)	2001 (21.9)	353 (20.2)
Richer	2264 (22.8)	135 (17.5)	1811 (31.8)	589 (11.6)	2068 (23.8)	334 (16.6)	559 (28.2)	1840 (21.2)	347 (27.2)	2051 (21.9)	1302 (27.3)	1097 (18.5)	1026 (22.5)	1375 (22.4)	497 (21.1)	1903 (22.9)	852 (20.4)	1548 (23.6)	2091 (23.2)	311 (18.3)
Richest	2135 (22.0)	103 (13.4)	2009 (35.7)	230 (4.9)	1954 (22.8)	283 (15.3)	972 (49.5)	1263 (14.9)	568 (44.9)	1659 (18.1)	1416 (30.1)	812 (14.1)	977 (21.6)	1263 (21.3)	409 (17.6)	1829 (22.5)	749 (18.6)	1488 (23.0)	2027 (22.9)	214 (13.3)
P values for trend	<0.0001		<0.0001		<0.0001		<0.0001		<0.0001		<0.0001		<0.0001		<0.0001		0.017			<0.0001
Has a mosquito net
Yes	5409 (47.2)	237 (23.9)	2654 (44.0)	2991 (47.1)	4698 (47.0)	1391 (61.5)	942 (44.3)	4689 (45.7)	697 (51.4)	4935 (44.6)	2469 (47.8)	3167 (43.5)	2792 (53.1)	2857 (39.9)	1591 (55.8)	5035 (57.5)	2758 (55.1)	4191 (60.0)	3647 (35.4)	2005 (100)
No	5463 (52.8)	657 (76.1)	3158 (56.0)	2963 (52.9)	4729 ( 53.0)	949 (38.5)	1090 (55.7)	5022 (54.3)	613 (48.6)	5496 (55.4)	2474 (52.2)	3637 (56.5)	2191 (48.9)	3931 (60.1)	1083 (44.2)	4049 (42.5)	1927 (44.9)	2884 (40.0)	6126 (64.6)	-
P values for association	<0.0001		<0.0001		<0.0001		<0.0001		<0.0001		<0.0001		<0.0001		<0.0001		<0.0001			-
Number of net in household
None	5464 (52.8)	657 (76.1)	3158 (56.0)	2964 (52.9)	4730 (53.0)	1391 (61.5)	1090 (55.7)	5022 (54.4)	613 (48.6)	5497 (55.4)	2474 (52.2)	3638 (56.5)	2191 (48.9)	3932 (60.1 )	1083 (44.2)	5036 (57.5)	1928 (44.9)	4191 (60.0)	6126 (64.6)	-
1-2 nets	4581 (41.2)	211 (21.6)	2319 (39.1)	2469 (40.5)	3957 (40.9)	834 (34.9)	799 (38.1)	3979 (40.1)	573 (43.5)	4206 (39.3)	2092 (41.4)	2691 (38.4)	2287 (45.1)	2506 (35.9)	1253 (45.9)	3532 (38.0)	2226 (46.2)	2562 (36.2)	3201 (31.8)	1594 (83.4)
More than 3 nets	828 (5.9)	26 (2.3)	335 (4.9)	521 (6.6)	741 (6.1)	115 (3.6)	143 (6.3)	710 (5.5)	124 (8.0)	729 (5.3)	377 (6.4)	476 (5.1)	505 (8.0)	351 (4.0)	338 (9.9)	517 (4.5)	532 (8.9)	322 (3.8)	446 (3.6)	411 (16.4)
P values for trends	<0.0001		<0.0001		<0.0001		<0.0001		<0.0001		<0.0001		<0.0001		<0.0001		<0.0001			<0.0001
Confounders were tested for association with both the exposures and the outcome using chi-square tests for categorical variables and student’s t-test for continuous variables (i.e. age).
Where necessary a chi-square test for trend was performed for the categorical variables with more than 2 levels (e.g. wealth index)
